# Supplementary material for: Physiological significance of autocrine orexinergic signaling in extra‐hypothalamic tissues
Source: Physiol Rep. 2026 Apr 24;14(8):e70892. doi: 10.14814/phy2.70892 (PMC13109654; doi:10.14814/phy2.70892)
Supplement: Supplementary file 3 — File S3: Data Extraction sheet from the included studies. [file PHY2-14-e70892-s002.xlsx]

## Sheet: Sheet1
Supplementary File S3: Data Extraction sheet from the included studies
No.	Study (Year)	Species	Tissue/Model	Prepro-Orexin/Orexin Expression	Receptor Expression	Functional Assay(s)	Main Outcome(s)	Pathway(s) Involved	Limitations Noted in Study
1	Randeva et al. (2001)	Human	Adrenal cells/explants	Orexin-A detected	OX₂R functional	cAMP/IP₃ assay in dispersed cells/explants	↑ cAMP & IP₃ (dose-dependent)	Gq-coupled (cAMP/IP₃)	Limited endogenous release data
2	Spinazzi et al. (2005)	Human	Adrenocortical adenoma cells	Prepro-orexin mRNA ↑	OX₁R overexpressed	Cortisol RIA, proliferation in culture	↑ Cortisol secretion & proliferation	Implied PI3K/Akt/MAPK	Adenoma-specific; not normal cells
3	Karteris et al. (2004)	Human	Testis/epididymis cells	Prepro-orexin mRNA	OX₁R & OX₂R	Ca²⁺ imaging	Ca²⁺ mobilization	PLC/IP₃/Ca²⁺	No secretion assay
4	Barreiro et al. (2004)	Rat	Isolated Leydig cells	Not assessed	OX₁R	Testosterone RIA (1–100 nM orexin-A)	↑ Testosterone secretion (dose-dependent)	Steroidogenic enzyme activation	Exogenous orexin only
5	Digby et al. (2006)	Human	Subcutaneous/omental adipocytes	Not assessed	OX₁R & OX₂R	Glycerol release assay	↑ Glycerol release (lipolysis)	Implied cAMP/PKA-like	No pathway inhibitor data
6	Sellayah et al. (2011)	Mouse	BAT explants/knockout	Orexin required	Receptors present	UCP1 qPCR, mitochondrial assays, cold challenge	Required for UCP1, biogenesis, thermogenesis	Developmental (not pathway-specific)	Knockout model; indirect pathway
7	Patel et al. (2018)	Human/Rat	Cardiomyocytes/Langendorff hearts	Not assessed	OX₂R functional	Ischemia-reperfusion, contractility, Western blot	↓ Injury, ↑ recovery	PI3K/Akt/eNOS	Exogenous orexin; species translation
8	Ouedraogo et al. (2003)	Rat	Isolated pancreatic islets	Orexin-A in β-cells	Not detailed	RIA/ELISA for orexin-A/insulin/glucagon	Glucose-regulated release; modulates secretion	Glucose-sensitive release	Pathway not detailed
9	Pruszynska-Oszmalek et al. (2018)	Porcine	Isolated adipocytes	Not assessed	Not detailed	Glycerol/glucose uptake, leptin assay, Western blot	↓ Lipolysis, ↑ uptake/lipogenesis/leptin	ERK1/2 phosphorylation	Species-specific effects
10	Greene et al. (2020)	Chicken	Liver/LMH hepatocytes	Orexin expressed and secreted	Not detailed	qPCR, Western blot, lipogenic enzyme assay	↑ FASN/ACC/ACLY (blocked by ERK inhibitor)	ERK1/2 activation	Avian model; translation to mammals
