# Supplementary material for: Physiological significance of autocrine orexinergic signaling in extra‐hypothalamic tissues
Source: Physiol Rep. 2026 Apr 24;14(8):e70892. doi: 10.14814/phy2.70892 (PMC13109654; doi:10.14814/phy2.70892)
Supplement: Supplementary file 4 — File S4: Risk of Bias (RoB) assessment report. [file PHY2-14-e70892-s001.xlsx]

## Sheet: Sheet1
Supplementary File S3: Risk of Bias (RoB) assessment report
Study (Year)	Species/Model	Tool Used	Overall RoB Judgment	Key Low-Risk Domains	Key High/Unclear Domains	Notes / Comments
Randeva et al. (2001)	Human (adrenal cells/explants)	Modified NOS	Good (7/9)	Selection (representative), Outcome assessment	Comparability (confounders partially controlled)	Primary human cells; clear dose-response
Spinazzi et al. (2005)	Human (adenoma cells)	Modified NOS	Good (8/9)	Selection, Comparability, Outcome	None major	Strong primary culture validation
Karteris et al. (2004)	Human (testis cells)	Modified NOS	Satisfactory (6/9)	Selection, Outcome	Comparability (confounders unclear)	Ca²⁺ imaging robust but sample size limited
Barreiro et al. (2004)	Rat (Leydig cells)	SYRCLE RoB	Low	Selection, Performance, Detection	Attrition unclear	Clear randomization & blinding in assays
Digby et al. (2006)	Human (adipocytes)	Modified NOS	Good (7/9)	Selection, Outcome	Comparability (confounders)	Primary culture; good controls
Sellayah et al. (2011)	Mouse (BAT explants/ko)	SYRCLE RoB	Low	Selection, Performance, Detection	Other bias (genetic model)	Knockout model strengthens causality
Patel et al. (2018)	Human/Rat (cardiomyocytes/hearts)	SYRCLE RoB (animal) + NOS (human)	Low/Good	Selection, Performance, Outcome	Detection (blinding partial)	Ex vivo Langendorff robust
Ouedraogo et al. (2003)	Rat (pancreatic islets)	SYRCLE RoB	Low	Selection, Detection, Attrition	Performance bias unclear	Islet isolation well-described
Pruszynska-Oszmalek et al. (2018)	Porcine (adipocytes)	SYRCLE RoB	Low	Selection, Performance, Outcome	None major	Primary porcine cells; clear pathways
Greene et al. (2020)	Chicken (hepatocytes)	SYRCLE RoB	Low	Selection, Detection, Reporting	Other bias (avian model)	Inhibitor validation strong
